# Supplementary material for: Prevalence of Antimicrobial-Resistant Bacterial Pathogens Among Livestock in Subtropical Environments
Source: Antibiotics (Basel). 2026 May 2;15(5):461. doi: 10.3390/antibiotics15050461 (PMC13203227; doi:10.3390/antibiotics15050461)
Supplement: Supplementary file 1 [file antibiotics-15-00461-s001.zip]

Archive with 1 entries (1 files):
- antibiotics-4210264-supplementary.xlsx
