# Supplementary material for: Prevalence of Antimicrobial-Resistant Bacterial Pathogens Among Livestock in Subtropical Environments
Source: Antibiotics (Basel). 2026 May 2;15(5):461. doi: 10.3390/antibiotics15050461 (PMC13203227; doi:10.3390/antibiotics15050461)
Supplement: Supplementary file 1 [file antibiotics-15-00461-s001.zip › antibiotics-4210264-supplementary.xlsx]

## Sheet: E.Coli
		E. coli	Year-2023	Ampicillin 10 µg (mm)	Gentamicin 10 µg (mm)	Fosfomycin 50 µg (mm)	Florfenicol 30 µg (mm)	Flumequine 30 µg (mm)	Norfloxacin 10 µg (mm)	Amoxicillin 10 µg (mm)	Oxytetracycline 30 µg (mm)	Doxicyclin 30 µg (mm)	Neomycin 30 ug (mm)	Nitrofurantion 30 ug (mm)	Enrofloxacin 5 µg (mm)		Year 2024		Ampicillin 10 µg (mm)	Gentamicin 10 µg (mm)	Fosfomycin 50 µg (mm)	Florfenicol 30 µg (mm)	Flumequine 30 µg (mm)	Norfloxacin 10 µg (mm)	Amoxicillin 10 µg (mm)	Oxytetracycline 30 µg (mm)	Doxicyclin 30 µg (mm)	Neomycin 30 ug (mm)	Nitrofurantion 30 ug (mm)	Enrofloxacin 5 µg (mm)		Year 2024-25		Ampicillin 10 µg (mm)	Gentamicin 10 µg (mm)	Fosfomycin 50 µg (mm)	Florfenicol 30 µg (mm)	Flumequine 30 µg (mm)	Norfloxacin 10 µg (mm)	Amoxicillin 10 µg (mm)	Oxytetracycline 30 µg (mm)	Doxicyclin 30 µg (mm)	Neomycin 30 ug (mm)	Nitrofurantion 30 ug (mm)	Enrofloxacin 5 µg (mm)
		Resistant	2023-01-01	19	7	3	1	4	3								Resistant	2024-01-01		2					3	2	2	2	0	2		Resistant	Jan	19	9	3	1	4	3	3	2	2	2	0	2
			2023-02-01	15	7					16	10	7	5	5	10			2024-02-01	14	4	5	8	8	6									Feb	29	11	5	8	8	6	16	10	7	5	5	10
			2023-03-01	8	2	1	3	2	3									2024-03-01		5					11	9	4	4	4	0			Mar	8	7	1	3	2	3	11	9	4	4	4	0
			2023-04-01	27	7	3	2	4	6									2024-04-01	27	7	0	0	0	0									Apr	54	14	3	2	4	6	0	0	0	0	0	0
			2023-05-01	0	5					11	9	0	4	4	0			2024-05-01	13	4	5	8	8	6									May	13	9	5	8	8	6	11	9	0	4	4	0
			2023-06-01	13	3	5	8	8	6									2024-06-01	16	7					16	10	7	5	5	10			Jun	29	10	5	8	8	6	16	10	7	5	5	10
			2023-07-01	8	2	1	3	2	3									2024-07-01		2					3	2	2	2	0	2			Jul	8	4	1	3	2	3	3	2	2	2	0	2
			2023-08-01	16	5					16	4	7	6	5	7			2024-08-01		5					11	9	4	4	4	0			Aug	16	10	0	0	0	0	27	13	11	10	9	7
			2023-09-01	0	1					0	0	0	1	0	0			2024-09-01		15					25	14	12	15	6	16			Sep	0	16	0	0	0	0	25	14	12	16	6	16
			2023-10-01	3	2	5	8	8	6									2024-10-01	8	2	1	3	2	3									Oct	11	4	6	11	10	9	0	0	0	0	0	0
			2023-11-01	15	7					15	9	7	5	5	9			2024-11-01	14	4	5	8	8	6									Nov	29	11	5	8	8	6	15	9	7	5	5	9
			2023-12-01		5					11	9	0	4	4	0			2024-12-01	27	7	0	0	0	0									Dec	27	12	0	0	0	0	11	9	0	4	4	0
		Intermediate	2023-01-01	3	0	3	4	2	4								Intermediate	2024-01-01		0					0	0	1	0	3	0		Intermediate	Jan	3	0	3	4	2	4	0	0	1	0	3	0
			2023-02-01	0	5					0	2	5	1	3	9			2024-02-01	0	0	0	0	0	1									Feb	0	5	0	0	0	1	0	2	5	1	3	9
			2023-03-01	0	0	0	0	0	0									2024-03-01		3					0	2	4	3	5	0			Mar	0	3	0	0	0	0	0	2	4	3	5	0
			2023-04-01	0	0	4	2	5	8									2024-04-01	0	0	0	0	0	3									Apr	0	0	4	2	5	11	0	0	0	0	0	0
			2023-05-01	0	2					0	2	0	3	5	0			2024-05-01	0	0	0	0	0	1									May	0	2	0	0	0	1	0	2	0	3	5	0
			2023-06-01	0	0	0	0	0	5									2024-06-01	0	5					0	2	5	1	3	5			Jun	0	5	0	0	0	5	0	2	5	1	3	5
			2023-07-01	0	0	0	0	0	2									2024-07-01		0					0	0	1	0	3	0			Jul	0	0	0	0	0	2	0	0	1	0	3	0
			2023-08-01	0	6					0	7	5	1	3	6			2024-08-01		2					0	2	4	3	5	0			Aug	0	8	0	0	0	0	0	9	9	4	8	6
			2023-09-01	0	1					1	1	1	0	3	1			2024-09-01		6					0	7	3	3	4	0			Sep	0	7	0	0	0	0	1	8	4	3	7	1
			2023-10-01	1	2	0	0	0	2									2024-10-01	0	0	0	0	0	0									Oct	1	2	0	0	0	2	0	0	0	0	0	0
			2023-11-01	0	5					0	2	4	1	2	5			2024-11-01	0	0	0	0	0	1									Nov	0	5	0	0	0	1	0	2	4	1	2	5
			2023-12-01	0	2					0	2	0	3	5	0			2024-12-01	0	0	0	0	0	3									Dec	0	2	0	0	0	3	0	2	0	3	5	0
		Susceptible	2023-01-01	5	20	21	22	21	20								Susceptible	2024-01-01		1					0	1	0	1	0	1		Susceptible	Jan	5	21	21	22	21	20	0	1	0	1	0	1
			2023-02-01	0	4					0	4	4	10	8	8			2024-02-01	0	10	9	6	6	7									Feb	0	14	9	6	6	7	0	4	4	10	8	8
			2023-03-01	0	6	7	5	6	5									2024-03-01		3					0	0	3	4	2	11			Mar	0	9	7	5	6	5	0	0	3	4	2	11
			2023-04-01	0	20	20	23	18	13									2024-04-01	0	20	27	27	27	24									Apr	0	40	47	50	45	37	0	0	0	0	0	0
			2023-05-01		4					0	0	0	4	2	11			2024-05-01	0	10	9	6	6	7									May	0	14	9	6	6	7	0	0	0	4	2	11
			2023-06-01	0	10	9	6	6	4									2024-06-01	0	4					0	4	4	10	8	1			Jun	0	14	9	6	6	4	0	4	4	10	8	1
			2023-07-01	0	6	7	5	6	2									2024-07-01		1					0	1	0	1	0	1			Jul	0	7	7	5	6	2	0	1	0	1	0	1
			2023-08-01	0	5					0	5	4	9	8	3			2024-08-01		4					0	0	3	4	2	11			Aug	0	9	0	0	0	0	0	5	7	13	10	14
			2023-09-01	0	1					2	2	2	2	0	2			2024-09-01		4					0	4	1	7	15	0			Sep	0	5	0	0	0	0	2	6	3	9	15	2
			2023-10-01	10	10	9	6	6	6									2024-10-01	0	0	0	0	0	0									Oct	10	10	9	6	6	6	0	0	0	0	0	0
			2023-11-01	0	3					0	4	4	9	8	1			2024-11-01	0	10	9	6	6	7									Nov	0	13	9	6	6	7	0	4	4	9	8	1
			2023-12-01	0	4					0	0	0	4	2	11			2024-12-01	0	20	27	27	27	24									Dec	0	24	27	27	27	24	0	0	0	4	2	11
		Resistant		124	53	18	25	28	27	69	41	21	25	23	26		Resistant		119	64	16	27	26	21	69	46	31	32	19	30		Resistant		243	117	34	52	54	48	138	87	52	57	42	56
		Intermediate		4	23	7	6	7	21	1	16	15	9	21	21		Intermediate		0	16	0	0	0	9	0	13	18	10	23	5		Intermediate		4	39	7	6	7	30	1	29	33	19	44	26
		Susceptible		15	93	73	67	63	50	2	15	14	38	28	36		Susceptible		0	87	81	72	72	69	0	10	11	27	27	25		Susceptible		15	180	154	139	135	119	2	25	25	65	55	61

## Sheet: Salmonella
	Salmonella	2023	Ampicillin 10 µg (mm)	Fosfomycin 50 µg (mm)	Florfenicol 30 µg (mm)	Flumequine 30µg (mm)	Norfloxacin 10 µg (mm)	Gentamicin 10 µg (mm)	Enrofloxacin 5 µg (mm)	Amoxicillin 10 µg (mm)	Doxicyclin 30 µg (mm)	Colistin 10 µg (mm) MIC'S	Neomycin 30 ug (mm)	Ciprofloxacin 13 ug (mm)	Chloramphenicol 30 ug (mm)		Salmonella	2024	Ampicillin 10 µg (mm)	Fosfomycin 50 µg (mm)	Florfenicol 30 µg (mm)	Flumequine 30 µg (mm)	Norfloxacin 10 µg (mm)	Gentamicin 10 µg (mm)	Enrofloxacin 5 µg (mm)	Amoxicillin 10 µg (mm)	Doxicyclin 30 µg (mm)	Colistin 10 µg (mm) MIC'S	Neomycin 30 ug (mm)	Ciprofloxacin 13 ug (mm)	Chloramphenicol 30 ug (mm)		Salmonella	2023-24	Ampicillin 10 µg (mm)	Fosfomycin 50 µg (mm)	Florfenicol 30 µg (mm)	Flumequine 30 µg (mm)	Norfloxacin 10 µg (mm)	Gentamicin 10 µg (mm)	Enrofloxacin 5 µg (mm)	Amoxicillin 10 µg (mm)	Doxicyclin 30 µg (mm)	Colistin 10 µg (mm) MIC'S	Neomycin 30 ug (mm)	Ciprofloxacin 13 ug (mm)	Chloramphenicol 30 ug (mm)
	Resistant	2023-01-01	26	4	14	6	3	8	10	7	17	2					Resistant	2024-01-01						5	5	6	5	1	2	3	5		Resistant	Jan	26	4	14	6	3	13	15	13	22	3	2	3	5
		2023-02-01						13	11	13	11	2	0	5	8			2024-02-01	19	6	18	14	6	15	16	16	17	13						Feb	19	6	18	14	6	28	27	29	28	15	0	5	8
		2023-03-01	8	1	3	2	2	2	2	8	1	0						2024-03-01						11	10	13	10	1	1	8	8			Mar	8	1	3	2	2	13	12	21	11	1	1	8	8
		2023-04-01	19	1	12	10	6	8	13	8	13	2						2024-04-01	26	0	12	6	3	9	10	7	17	2						Apr	45	1	24	16	9	17	23	15	30	4	0	0	0
		2023-05-01						9	10	13	10	1	1	8	8			2024-05-01	19	6	18	14	6	15	16	16	17	13						May	19	6	18	14	6	24	26	29	27	14	1	8	8
		2023-06-01	19	6	18	14	6	15	16	16	17	13						2024-06-01						13	11	13	11	2	2	5	8			Jun	19	6	18	14	6	28	27	29	28	15	2	5	8
		2023-07-01	8	1	3	3	2	2	3	8	2	0						2024-07-01						5	5	6	5	1	2	3	5			Jul	8	1	3	3	2	7	8	14	7	1	2	3	5
		2023-08-01						5	8	13	11	2	2	5	6			2024-08-01						10	10	13	11	1	1	8	8			Aug	0	0	0	0	0	15	18	26	22	3	3	13	14
		2023-09-01						5	2	1	2	1	2	3	5			2024-09-01						23	23	25	23	2	9	5	20			Sep	0	0	0	0	0	28	25	26	25	3	11	8	25
		2023-10-01	19	6	18	14	6	15	16	16	17	13						2024-10-01	8	1	3	2	2	2	2	8	1	0						Oct	27	7	21	16	8	17	18	24	18	13	0	0	0
		2023-11-01						13	11	13	11	2	2	5	8			2024-11-01	19	6	18	14	6	15	16	16	17	13						Nov	19	6	18	14	6	28	27	29	28	15	2	5	8
		2023-12-01						10	10	12	10	1	1	8	8			2024-12-01	27	0	12	6	3	9	10	7	17	2						Dec	27	0	12	6	3	19	20	19	27	3	1	8	8
	Intermediate	2023-01-01	2	2	0	1	1	3	5	2	12	2					Intermediate	2024-01-01						0	0	0	1	0	1	1	1		Intermediate	Jan	2	2	0	1	1	3	5	2	13	2	1	1	1
		2023-02-01						0	1	0	2	1	0	6	2			2024-02-01	0	0	0	2	1	1	3	0	2	0						Feb	0	0	0	2	1	1	4	0	4	1	0	6	2
		2023-03-01	0	0	0	0	0	0	0	0	0	0						2024-03-01						0	1	0	2	1	4	3	1			Mar	0	0	0	0	0	0	1	0	2	1	4	3	1
		2023-04-01	2	0	0	1	6	2	6	4	14	1						2024-04-01	2	0	0	1	1	2	5	2	12	0						Apr	4	0	0	2	7	4	11	6	26	1	0	0	0
		2023-05-01						0	1	0	2	1	4	3	1			2024-05-01	0	0	0	2	1	1	3	0	2	0						May	0	0	0	2	1	1	4	0	4	1	4	3	1
		2023-06-01	0	0	0	2	1	1	3	0	2	0						2024-06-01						0	1	0	2	1	3	6	2			Jun	0	0	0	2	1	1	4	0	4	1	3	6	2
		2023-07-01	0	0	0	2	0	0	1	0	1	1						2024-07-01						0	0	0	1	0	1	1	1			Jul	0	0	0	2	0	0	1	0	2	1	1	1	1
		2023-08-01						3	1	0	2	4	2	6	2			2024-08-01						0	1	0	2	1	4	3	1			Aug	0	0	0	0	0	3	2	0	4	5	6	9	3
		2023-09-01						0	2	2	2	0	1	1	1			2024-09-01						0	1	0	2	1	4	6	2			Sep	0	0	0	0	0	0	3	2	4	1	5	7	3
		2023-10-01	1	0	0	2	1	1	3	0	2	0						2024-10-01	0	0	0	0	0	0	0	0	0	0						Oct	1	0	0	2	1	1	3	0	2	0	0	0	0
		2023-11-01						0	1	0	2	1	3	6	2			2024-11-01	0	0	0	2	1	1	3	0	2	0						Nov	0	0	0	2	1	1	4	0	4	1	3	6	2
		2023-12-01						0	1	0	2	1	4	3	7			2024-12-01	2	0	0	1	1	2	5	2	12	0						Dec	2	0	0	1	1	2	6	2	14	1	4	3	7
	Susceptible	2023-01-01	6	28	20	27	30	23	19	25	5	2					Susceptible	2024-01-01						1	1	0	0	5	3	2	0		Susceptible	Jan	6	28	20	27	30	24	20	25	5	7	3	2	0
		2023-02-01						0	1	0	0	10	0	2	3			2024-02-01	3	16	4	6	15	6	3	6	3	9						Feb	3	16	4	6	15	6	4	6	3	19	0	2	3
		2023-03-01	0	7	5	6	6	6	6	0	6	5						2024-03-01						2	2	0	0	9	8	2	4			Mar	0	7	5	6	6	8	8	0	6	14	8	2	4
		2023-04-01	12	32	22	23	22	23	15	22	7	31						2024-04-01	6	34	22	27	30	23	19	25	5	32						Apr	18	66	44	50	52	46	34	47	12	63	0	0	0
		2023-05-01						4	2	0	0	9	8	2	4			2024-05-01	3	16	4	6	15	6	3	6	3	9						May	3	16	4	6	15	10	5	6	3	18	8	2	4
		2023-06-01	3	16	4	6	15	6	3	6	3	9						2024-06-01						0	1	0	0	10	8	2	3			Jun	3	16	4	6	15	6	4	6	3	19	8	2	3
		2023-07-01	0	7	5	3	6	6	4	0	5	7						2024-07-01						1	1	0	0	5	3	2	0			Jul	0	7	5	3	6	7	5	0	5	12	3	2	0
		2023-08-01						5	4	0	0	7	8	2	5			2024-08-01						3	2	0	0	11	8	2	4			Aug	0	0	0	0	0	8	6	0	0	18	16	4	9
		2023-09-01						1	2	3	2	5	3	2	0			2024-09-01						2	1	0	0	10	12	2	3			Sep	0	0	0	0	0	3	3	3	2	15	15	4	3
		2023-10-01	2	16	4	6	15	6	3	6	3	9						2024-10-01	0	7	5	6	6	6	6	0	7	8	0	0	0			Oct	2	23	9	12	21	12	9	6	10	17	0	0	0
		2023-11-01						0	1	0	0	10	8	2	3			2024-11-01	3	16	4	6	15	6	3	6	3	9	0	0	0			Nov	3	16	4	6	15	6	4	6	3	19	8	2	3
		2023-12-01						2	2	0	0	9	8	2	6			2024-12-01	5	34	22	27	30	23	19	25	5	32	0	0	0			Dec	5	34	22	27	30	25	21	25	5	41	8	2	6
	Resistant		99	19	68	49	25	105	112	128	122	39	8	34	43		Resistant		118	19	81	56	26	132	134	146	151	51	17	32	54		Resistant		217	38	149	105	51	237	246	274	273	90	25	66	97
	Intermediate		5	2	0	8	9	10	25	8	43	12	14	25	15		Intermediate		4	0	0	8	5	7	23	4	40	4	17	20	8		Intermediate		9	2	0	16	14	17	48	12	83	16	31	45	23
	Susceptible		23	106	60	71	94	82	62	62	31	113	35	12	21		Susceptible		20	123	61	78	111	79	61	68	26	149	42	12	14		Susceptible		43	229	121	149	205	161	123	130	57	262	77	24	35

## Sheet: S.aurus
		S. aureus	2023	Ampicillin 10 µg (mm)	Amoxicillin 10 µg (mm)	Oxytetracycline 30 µg	Enrofloxacin 5 µg (mm)	Cloxacillin 5 µg (mm)	Penicillin ___µg (mm)	Streptomycin 25 µg (mm)		S. aureus	2024	Ampicillin 10 µg (mm)	Amoxicillin 10 µg (mm)	Oxytetracycline 30 µg	Enrofloxacin 5 µg (mm)	Cloxacillin 5 µg (mm)	Penicillin ___µg (mm)	Streptomycin 25 µg (mm)		S. aureus	2023-2024	Ampicillin 10 µg (mm)	Amoxicillin 10 µg (mm)	Oxytetracycline 30 µg	Enrofloxacin 5 µg (mm)	Cloxacillin 5 µg (mm)	Penicillin ___µg (mm)	Streptomycin 25 µg (mm)
		Resistant	2023-01-01	6	6	6	1	3	5	4		Resistant	2024-01-01									Resistant	Jan	6	6	6	1	3	5	4
			2023-02-01										2024-02-01	3	2	2	0	2	3				Feb	3	2	2	0	2	3	0
			2023-03-01										2024-03-01										Mar	0	0	0	0	0	0	0
			2023-04-01	6	5	6	1	3	3	4			2024-04-01	2	1	6	1	3	5	4			Apr	8	6	12	2	6	8	8
			2023-05-01										2024-05-01	3	2	2	0	2	3				May	3	2	2	0	2	3	0
			2023-06-01	3	2	2	0	2	2	0			2024-06-01										Jun	3	2	2	0	2	2	0
			2023-07-01										2024-07-01										Jul	0	0	0	0	0	0	0
			2023-08-01										2024-08-01										Aug	0	0	0	0	0	0	0
			2023-09-01										2024-09-01										Sep	0	0	0	0	0	0	0
			2023-10-01	3	2	2	0	2	3	0			2024-10-01										Oct	3	2	2	0	2	3	0
			2023-11-01										2024-11-01	3	2	2	0	2	3				Nov	3	2	2	0	2	3	0
			2023-12-01										2024-12-01	6	6	6	1	3	5	4			Dec	6	6	6	1	3	5	4
		Intermediate	2023-01-01	1	1	1	1	1	0	2		Intermediate	2024-01-01									Intermediate	Jan	1	1	1	1	1	0	2
			2023-02-01										2024-02-01	0	1	0	0	0	0				Feb	0	1	0	0	0	0	0
			2023-03-01										2024-03-01										Mar	0	0	0	0	0	0	0
			2023-04-01	1	0	1	1	1	1	2			2024-04-01	3	2	1	1	1	0	2			Apr	4	2	2	2	2	1	4
			2023-05-01										2024-05-01	0	1	0	0	0	0				May	0	1	0	0	0	0	0
			2023-06-01	0	1	0	0	0	1	0			2024-06-01										Jun	0	1	0	0	0	1	0
			2023-07-01										2024-07-01										Jul	0	0	0	0	0	0	0
			2023-08-01										2024-08-01										Aug	0	0	0	0	0	0	0
			2023-09-01										2024-09-01										Sep	0	0	0	0	0	0	0
			2023-10-01	0	1	0	0	0	0	0			2024-10-01										Oct	0	1	0	0	0	0	0
			2023-11-01										2024-11-01	0	1	0	0	0	0				Nov	0	1	0	0	0	0	0
			2023-12-01										2024-12-01	1	1	1	1	1	0	2			Dec	1	1	1	1	1	0	2
		Susceptible	2023-01-01	0	0	0	5	3	2	1		Susceptible	2024-01-01									Susceptible	Jan	0	0	0	5	3	2	1
			2023-02-01										2024-02-01	0	0	1	3	1	0				Feb	0	0	1	3	1	0	0
			2023-03-01										2024-03-01										Mar	0	0	0	0	0	0	0
			2023-04-01	0	0	0	5	3	3	1			2024-04-01	2	4	0	5	3	2	1			Apr	2	4	0	10	6	5	2
			2023-05-01										2024-05-01	0	0	1	3	1	0				May	0	0	1	3	1	0	0
			2023-06-01	0	0	1	3	1	0	0			2024-06-01										Jun	0	0	1	3	1	0	0
			2023-07-01										2024-07-01										Jul	0	0	0	0	0	0	0
			2023-08-01										2024-08-01										Aug	0	0	0	0	0	0	0
			2023-09-01										2024-09-01										Sep	0	0	0	0	0	0	0
			2023-10-01	0	0	1	3	1	0	0			2024-10-01										Oct	0	0	1	3	1	0	0
			2023-11-01										2024-11-01	0	0	1	3	1	0				Nov	0	0	1	3	1	0	0
			2023-12-01										2024-12-01	0	0	0	5	3	2	1			Dec	0	0	0	5	3	2	1
		Resistant		18	15	16	2	10	13	8		Resistant		17	13	18	2	12	19	8		Resistant		35	28	34	4	22	32	16
		Intermediate		2	3	2	2	2	2	4		Intermediate		4	6	2	2	2	0	4		Intermediate		6	9	4	4	4	2	8
		Susceptible		0	0	2	16	8	5	2		Susceptible		2	4	3	19	9	4	2		Susceptible		2	4	5	35	17	9	4
